# Supplementary material for: All-You-Can-Eat: Influence of Proximity to Maize Gardens on the Wild Diet and the Forest Activities of the Sebitoli Chimpanzee Community in Kibale National Park
Source: Animals (Basel). 2022 Mar 22;12(7):806. doi: 10.3390/ani12070806 (PMC8996920; doi:10.3390/ani12070806)
Supplement: Supplementary file 1 [file animals-12-00806-s001.zip]

Archive with 1 entries (1 files):
- animals-1568986-supplementary.pdf
